# Supplementary material for: Response Surface Methodology for Optimization of Buspirone Hydrochloride-Loaded In Situ Gel for Pediatric Anxiety
Source: Gels. 2022 Jun 22;8(7):395. doi: 10.3390/gels8070395 (PMC9323393; doi:10.3390/gels8070395)
Supplement: Supplementary file 1 [file gels-08-00395-s001.zip]

Archive with 1 entries (1 files):
- gels-1733803-supplementary.pdf
